# Supplementary material for: Using methylation data to improve transcription factor binding prediction
Source: Epigenetics. 2024 Feb 1;19(1):2309826. doi: 10.1080/15592294.2024.2309826 (PMC10841018; doi:10.1080/15592294.2024.2309826)
Supplement: TableS1_TF_AUCvals_Table.xlsx [file KEPI_A_2309826_SM3192.xlsx]

## Sheet: TableS1_TF_AUCvals_Table
TF Name	CisBP_Motif_ID	mean_PWM_AUC	mean_WG_AUC	mean_ME_AUC	Yin_Call
AHR	M6139_1.02	0.637859	0.410042	0.432109	--
AR	M1841_1.02	0.618193	0.505217	0.531824	--
ARNT	M6151_1.02	0.472417	0.748125	0.827217	--
ATF1	M6152_1.02	0.779541	0.784347	0.848648	--
ATF2	M0300_1.02	0.796748	0.708519	0.740557	MethylMinus
ATF3	M4451_1.02	0.669152	0.784394	0.859174	MethylMinus
ATF4	M5292_1.02	0.765119	0.752555	0.756503	MethylMinus
ATF7	M5293_1.02	0.847306	0.7432	0.786244	MethylMinus
BATF	M4452_1.02	0.61471	0.703761	0.816693	--
BCL11A	M4453_1.02	0.693244	0.807708	0.892083	--
BCL6	M6159_1.02	0.527916	0.572736	0.6189	MethylMinus
BHLHE40	M4553_1.02	0.587331	0.743242	0.780887	MethylMinus
BRCA1	M4454_1.02	0.825698	0.879261	0.94253	--
CBFB	M6416_1.02	0.533931	0.744371	0.826516	--
CEBPA	M1925_1.02	0.503509	0.434386	0.440468	--
CEBPB	M2268_1.02	0.590605	0.531709	0.54659	MethylPlus
CEBPD	M6171_1.02	0.617097	0.532486	0.551117	--
CEBPG	M6173_1.02	0.590399	0.469946	0.473036	MethylPlus
CREB1	M6180_1.02	0.705203	0.769448	0.843129	MethylMinus
CREB3	M5323_1.02	0.689343	0.787423	0.818308	MethylMinus
CREB3L1	M5325_1.02	0.644741	0.701832	0.785831	MethylMinus
CREM	M6181_1.02	0.715953	0.775529	0.863605	MethylMinus
CTCF	M4427_1.02	0.801621	0.781875	0.796268	--
CTCFL	M4612_1.02	0.803745	0.699699	0.769068	--
CUX1	M6184_1.02	0.344415	0.76232	0.827251	MethylMinus
E2F1	M4536_1.02	0.562295	0.842712	0.897903	MethylMinus
E2F4	M4537_1.02	0.651065	0.814555	0.898546	MethylMinus
E2F6	M2273_1.02	0.673267	0.779661	0.817123	--
E2F7	M6196_1.02	0.537405	0.756246	0.977792	MethylMinus
E2F8	M5363_1.02	0.702743	0.786918	0.843044	--
E4F1	M6197_1.02	0.623109	0.764744	0.858526	--
EBF1	M1968_1.02	0.598485	0.550792	0.633049	--
EGR1	M4459_1.02	0.682933	0.724037	0.790161	--
ELF1	M2275_1.02	0.645888	0.823626	0.877773	MethylMinus
ELF3	M6205_1.02	0.606989	0.735027	0.771237	MethylMinus
ELF4	M5377_1.02	0.632166	0.746189	0.826479	MethylMinus
ELK1	M6207_1.02	0.710466	0.852442	0.939499	MethylMinus
ELK4	M4522_1.02	0.657484	0.921529	0.93464	MethylMinus
ERG	M6213_1.02	0.62834	0.790617	0.861538	MethylMinus
ESRRA	M4438_1.02	0.343836	0.850999	0.896085	--
ETS1	M4461_1.02	0.723605	0.823736	0.897971	--
ETV1	M5420_1.02	0.605983	0.741084	0.809452	MethylMinus
ETV4	M6222_1.02	0.5	0.883696	0.946522	MethylMinus
ETV5	M6223_1.02	0.614764	0.76799	0.798542	MethylMinus
ETV6	M5425_1.02	0.602566	0.806003	0.895704	--
FOS	M2278_1.02	0.479388	0.693175	0.740087	MethylMinus
FOSL1	M4619_1.02	0.721839	0.76344	0.792699	MethylMinus
FOSL2	M4565_1.02	0.648177	0.745096	0.75227	--
FOXA2	M4567_1.02	0.631402	0.722951	0.751674	--
FOXP1	M2283_1.02	0.56746	0.673109	0.74342	--
GABPA	M4462_1.02	0.709659	0.868024	0.912762	MethylMinus
GATA1	M4600_1.02	0.557696	0.601252	0.66494	--
GATA2	M1868_1.02	0.554345	0.687848	0.712539	--
GATA3	M4665_1.02	0.725325	0.641558	0.686039	MethylPlus
GFI1B	M6262_1.02	0.641964	0.622679	0.82125	--
GMEB1	M1545_1.02	0.459779	0.738696	0.826148	MethylMinus
HES1	M6271_1.02	0.824593	0.729094	0.819164	MethylMinus
HINFP	M6276_1.02	0.628821	0.760814	0.89452	--
HLF	M6277_1.02	0.596945	0.637875	0.666492	MethylPlus
HNF4A	M4698_1.02	0.643062	0.744734	0.783023	--
HNF4G	M2286_1.02	0.657474	0.771861	0.809359	--
HOMEZ	M5530_1.02	0.611829	0.514003	0.591432	--
HSF1	M4569_1.02	0.492894	0.817614	0.987511	--
IRF1	M1882_1.02	0.783419	0.605403	0.632343	--
IRF2	M6308_1.02	0.728304	0.645774	0.68688	MethylPlus
IRF4	M4463_1.02	0.538326	0.788749	0.868145	--
JUN	M2289_1.02	0.754433	0.819761	0.851431	MethylMinus
JUNB	M4623_1.02	0.713858	0.754443	0.813142	MethylMinus
JUND	M2292_1.02	0.610526	0.749361	0.778648	MethylMinus
KLF1	M6322_1.02	0.444961	0.748096	0.780969	--
KLF13	M5591_1.02	0.653323	0.69833	0.788536	MethylPlus
KLF16	M5593_1.02	0.682316	0.679377	0.74476	MethylPlus
KLF5	M2391_1.02	0.429844	0.743972	0.811341	--
KLF6	M6325_1.02	0.543153	0.809958	0.812812	MethylPlus
MAFF	M4572_1.02	0.737137	0.634877	0.622434	MethylMinus
MAFK	M2296_1.02	0.611624	0.576634	0.595394	--
MAX	M1889_1.02	0.506255	0.768837	0.814803	MethylMinus
MAZ	M6336_1.02	0.521134	0.835626	0.883721	--
MBD2	M6337_1.02	0.420447	0.62298	0.525645	--
MEF2A	M1884_1.02	0.673936	0.687248	0.736623	--
MEF2C	M4467_1.02	0.703991	0.743662	0.789671	--
MEIS2	M6344_1.02	0.684455	0.650301	0.668257	MethylPlus
MITF	M6345_1.02	0.530574	0.671552	0.747402	--
MLX	M5632_1.02	0.57501	0.778765	0.836616	MethylMinus
MNT	M5634_1.02	0.53802	0.695454	0.733428	--
MXI1	M4543_1.02	0.593302	0.798148	0.877041	--
MYC	M4532_1.02	0.556464	0.802132	0.869808	--
NEUROD1	M6358_1.02	0.621434	0.796394	0.834583	--
NFE2	M4629_1.02	0.790941	0.608067	0.620248	--
NFE2L2	M6360_1.02	0.782232	0.707603	0.707069	--
NFIA	M5660_1.02	0.681216	0.654299	0.672446	--
NFIL3	M6368_1.02	0.634052	0.634566	0.648546	--
NFYA	M1890_1.02	0.673469	0.837109	0.916692	--
NFYB	M2301_1.02	0.675908	0.775077	0.849979	--
NFYC	M6373_1.02	0.753287	0.801386	0.860935	--
NKX2-1	M6374_1.02	0.543987	0.752215	0.757595	--
NR2C1	M6389_1.02	0.657899	0.72958	0.72437	MethylPlus
NR2C2	M2303_1.02	0.689883	0.811646	0.904681	--
NR2F1	M6176_1.02	0.702441	0.7693	0.794054	MethylPlus
NR2F6	M6392_1.02	0.624882	0.712093	0.76229	MethylPlus
NR3C1	M4428_1.02	0.667205	0.666928	0.713511	MethylPlus
NRF1	M2305_1.02	0.748244	0.845083	0.870393	--
PAX5	M4471_1.02	0.662756	0.718124	0.762058	--
PBX2	M6413_1.02	0.500051	0.648798	0.702063	--
PBX3	M4473_1.02	0.657413	0.807328	0.851863	--
PKNOX1	M6419_1.02	0.568487	0.55594	0.671661	MethylPlus
PLAG1	M6420_1.02	0.543993	0.604035	0.630614	--
POU2F2	M2306_1.02	0.801768	0.774832	0.828283	MethylPlus
PPARG	M6433_1.02	0.3716	0.783229	0.777831	--
PRDM1	M2307_1.02	0.693613	0.847814	0.818033	--
RBPJ	M6499_1.02	0.572581	0.649951	0.737115	--
RELA	M4444_1.02	0.631079	0.673262	0.717129	--
RELB	M6448_1.02	0.4102	0.8332	0.8596	--
REST	M4469_1.02	0.840269	0.66596	0.677124	--
RFX1	M6451_1.02	0.743541	0.741684	0.798221	--
RFX3	M6453_1.02	0.732518	0.66857	0.727281	--
RFX5	M4476_1.02	0.642709	0.772978	0.781698	MethylPlus
RUNX1	M6457_1.02	0.545712	0.701861	0.701052	--
RUNX3	M6459_1.02	0.62782	0.735172	0.819898	MethylMinus
SMAD4	M6466_1.02	0.553559	0.738902	0.732449	--
SMARCC1	M4526_1.02	0.698861	0.866176	0.86952	--
SMARCC2	M4527_1.02	0.808583	0.951975	0.976612	--
SP1	M1906_1.02	0.605659	0.795093	0.869976	MethylPlus
SP2	M2314_1.02	0.677866	0.788713	0.888663	MethylPlus
SP5	M5209_1.02	0.622113	0.788023	0.847032	--
SPDEF	M5857_1.02	0.473485	0.841788	0.86756	MethylMinus
SPI1	M6119_1.02	0.670629	0.656297	0.733756	--
SREBF1	M2387_1.02	0.243886	0.91413	0.973098	MethylMinus
SRF	M4477_1.02	0.668647	0.66372	0.722691	--
STAT1	M1955_1.02	0.778277	0.753712	0.783658	--
STAT2	M4635_1.02	0.764938	0.668343	0.672122	--
STAT3	M4478_1.02	0.60037	0.921476	0.927089	--
STAT5A	M6491_1.02	0.702106	0.711086	0.815743	--
TAL1	M6500_1.02	0.52925	0.7185	0.8165	--
TBX21	M5889_1.02	0.46643	0.84508	0.914754	--
TCF12	M4479_1.02	0.528756	0.808994	0.860098	MethylMinus
TCF3	M6516_1.02	0.552142	0.857783	0.960806	--
TCF7	M6506_1.02	0.573687	0.868342	0.890646	MethylMinus
TCF7L2	M2319_1.02	0.589354	0.923489	0.893819	--
TEAD1	M6507_1.02	0.622165	0.732332	0.747764	--
TEAD3	M6508_1.02	0.461761	0.694086	0.805511	--
TFAP4	M6513_1.02	0.687927	0.807316	0.839386	--
TFDP1	M6515_1.02	0.68487	0.739748	0.843547	--
TFE3	M6517_1.02	0.687532	0.756112	0.818547	MethylMinus
THAP1	M4636_1.02	0.593692	0.737954	0.862122	--
THRB	M6523_1.02	0.509946	0.829805	0.881069	MethylPlus
TP73	M6115_1.02	0.733337	0.842723	0.842061	--
USF1	M1917_1.02	0.656671	0.72425	0.766972	MethylMinus
USF2	M4481_1.02	0.714027	0.792111	0.830665	MethylMinus
YY1	M1919_1.02	0.793261	0.835888	0.88673	MethylMinus
YY2	M5955_1.02	0.678783	0.896775	0.906181	--
ZBED1	M5958_1.02	0.706851	0.803519	0.914429	MethylMinus
ZBTB33	M2323_1.02	0.752819	0.814288	0.87523	MethylPlus
ZBTB7A	M4640_1.02	0.577255	0.747449	0.795445	MethylMinus
ZEB1	M1926_1.02	0.374821	0.878994	0.935384	--
ZFX	M6547_1.02	0.576192	0.758502	0.842096	--
ZHX1	M0898_1.02	0.438705	0.908742	0.944611	--
ZKSCAN1	M0408_1.02	0.615661	0.78592	0.913614	--
ZNF143	M4484_1.02	0.771273	0.791039	0.864824	--
ZNF148	M6552_1.02	0.607925	0.697743	0.722299	--
ZNF263	M4604_1.02	0.534942	0.570652	0.619702	--
ZNF282	M5970_1.02	0.27443	0.493392	0.661251	--
ZNF652	M6111_1.02	0.694428	0.823184	0.843184	--
ZNF740	M5977_1.02	0.192795	0.758353	0.945555	MethylPlus
Overall	--	0.623235	0.741016	0.793872	--
